# Supplementary material for: Skin pH varies among bat species and seasons and between wild and captive bats
Source: Conserv Physiol. 2021 Dec 6;9(1):coab088. doi: 10.1093/conphys/coab088 (PMC8672241; doi:10.1093/conphys/coab088)
Supplement: Web_Material_coab088 [file web_material_coab088.zip]

Archive with 2 entries (2 files):
- Table S1.xlsx
- Vanderwolf Supplemental.docx
