# Supplementary material for: Skin pH varies among bat species and seasons and between wild and captive bats
Source: Conserv Physiol. 2021 Dec 6;9(1):coab088. doi: 10.1093/conphys/coab088 (PMC8672241; doi:10.1093/conphys/coab088)
Supplement: Web_Material_coab088 [file web_material_coab088.zip › Table S1.xlsx]

## Sheet: Sheet1
Table S1: Summary of previous research on the skin pH of non-human vertebrates. 'Months' indicates when measurements were taken. Whether the hair/fur of animals were shaved or clipped prior to measurement is indicated, although some animals and neonates are naturally hairless. When available, pH ranges are given in brackets in the 'mean pH' column. Articles on the skin pH of laboratory mice are r…
Reference	Location	Country	Common Name	Species	Sex	Age	n	Months	Body Part	Hair/fur shaved or clipped?	Mean ± Standard Deviation	Conclusions
Bartels et al 1991	Zoo	Germany	36 bird species		unknown	unknown	152	unknown	unfeathered skin areas dorsal & ventral	Not Applicable	5.6 ± 0.3 dorsal, 5.6 ± 0.3 lateral, 5.6 ± 0.3 ventral, (4.93 to 6.03)	no difference among body regions or species
Barnhart et al. 2020	Laboratory	United States	spotted salamanders	Ambystoma maculatum	unknown	Juvenile	10	unknown	Dorsal	Not Applicable	5.72 ± 0.38	no difference among species so skin pH does not explain differences in susceptibility to Batrachochytrium salamandrivorans
	Laboratory	United States	fire salamanders	Salamandra salamandra	unknown	Juvenile	10	unknown	Dorsal	Not Applicable	5.73 ± 0.30
	Laboratory	United States	eastern red-spotted newts	Notophthalmus viridescens	unknown	Adult	10	unknown	Dorsal	Not Applicable	5.57 ± 0.54
Woodhams et al 2012	Laboratory	United States	mountain yellow-legged frog	Rana muscosa	unknown	Adult	24	July, August	ventral & dorsal body	Not Applicable	7.07 ± 0.3 ventral, 6.91 ± 0.4 dorsal	No correlation of skin pH with Batrachochytrium dendrobatidis infection load on dorsal but weakly positively correlated with ventral
Litwiller et al 2006	Laboratory	Canada	mangrove killifish	Rivulus marmoratus	hermaphrodite	>1 year	14?	unknown	anterior operculum, base of pectoral & caudal fins	Not Applicable	7.28 ± 0.08 immersed, 7.84 ± 0.05 air exposed 1 hour, 7.49 ± 0.05 air exposed 11 days	Skin pH lower than the surrounding water (8.1pH). Skin pH did not differ among body parts but did differ between immersed & air exposed fish which may be due to ammonia volatilization.
Tsui et al 2002	Laboratory	Singapore	weather loach	Misgurnus anguillicaudatus	both sexes	Adult	16	unknown	just above pectoral fins	Not Applicable	6.65 ± 0.09 control, 6.61 ± 0.12 ammonia exposed, 8.23 ± 0.18 air exposed	Submerged fish had higher skin pH vs. air exposed fish (water 7.2-8.07pH) which may be due to ammonia volatilization. Skin pH did not differ among body parts.
Menon et al. 2019	Zoo	United States	naked mole rat	Heterocephalus glaber	unknown	Adult	10	unknown	unknown	Not Applicable	6.49 ± 0.14 at 23% humidity, 6.41 ± 0.52 at 65% humidity	skin pH did not differ between animals in high versus low humidity environments
Bourdeau et al. 2004	Domestic	France	cat, European short-haired	Felis catus*	12 male, 12 female	14 months	24	followed over 1 year	unknown	unknown	(6.6 - 7.4)	skin pH did not differ by sex or diet; skin pH did differ by sexual status
Szczepanik et al 2011	Domestic	unknown	cat, European short-haired	Felis catus*	8 male, 12 female	6 months to 6 years	20	March to November	lumbar region, left axillary fossa, right inguinal region, ventral abdomen, left lateral thorax	Yes	6.94 male, 6.54 female	skin pH significantly differed among body parts. Males had more alkaline skin than females
Santoro et al 2021	Domestic	unknown	cat, short-hair & Siamese	Felis catus*	4 male, 13 female	mean 5.7 ± 3.5	17	unknown	inguinal, axillary, and aural surfaces	unknown	not reported	skin pH did not change with intradermal treatment of heat-killed actinomycetales for feline atopic syndrome
Ajito et al. 2001	Domestic	Japan	cat, Siamese	Felis catus*	unknown	unknown	10	unknown	unknown	No	7.07 ± 0.13
Meyer and Neurand 1991	Domestic	Germany	cat, 4 breeds	Felis catus*	14 male, 14 female	Adult	28	unknown	dorsal, lateral, abdominal, frontal, nasolabial, foot	No	5.92 ± 0.25 (5.64-6.4) dorsal	No difference between the sexes.
	Domestic	Germany	rabbit, 4 breeds	Oryctolagus cuniculus domesticus*	sexes roughly equal	Adult	25	unknown	dorsal, lateral, abdominal, frontal, nasolabial, foot	No	5.42 ± 0.34 (4.97-6.25) dorsal	No difference between the sexes.
	Domestic	Germany	guinea pigs	Cavia porcellus*	sexes roughly equal	Adult	29	unknown	dorsal, lateral, abdominal, frontal, nasolabial, foot	No	5.32 ± 0.16 (5.06-5.55) dorsal	No difference between the sexes.
Draize 1942	Domestic	United States	guinea pigs	Cavia porcellus*	unknown	unknown	98	unknown	upper & lower abdomen, axilla, inguinal, back, neck	Yes	5.5 (4.26 - 7.17)	Nape or back of the neck is most acidic. Younger individuals of a given species were slightly more acidic than adults.
	Laboratory	United States	monkey	species unknown	1 male, 5 females	unknown	6	unknown	upper & lower abdomen, axilla, inguinal, back, neck	Yes	6.42 (5.5 - 7.52)
	Domestic	United States	cat	Felis catus*	20 females	unknown	27	unknown	upper & lower abdomen, axilla, inguinal, back, neck	Yes	6.43 (5.57 - 7.44)
	Laboratory	United States	rat	Rattus norvegicus domestica*	unknown	6 weeks to 2 years	60	unknown	upper & lower abdomen, axilla, inguinal, back, neck	Yes	6.48 (5.74 - 7.51)
	Domestic	United States	rabbit	Oryctolagus cuniculus domesticus*	12 male, 12 female	6 months to 1 year	24	unknown	upper & lower abdomen, axilla, inguinal, back, neck	Yes	6.71 (5.97 - 7.5)
	Domestic	United States	dog, breed unknown	Canis familiaris*	15 males, 19 females	few days to 4 years	34	unknown	upper & lower abdomen, axilla, inguinal, back, neck	Yes	7.52 (5.18 -9.18)
Bradley et al. 2016	Domestic	United States	dog, 21 breeds	Canis familiaris*	11 male, 17 female	8 - 144 months	28	unknown	axilla, groin, ventral pinna	No	medians of axilla 7.1, groin 6.8, pinna 6.8	Severity of atopic dermatitis skin lesions negatively correlated with pH. Shannon Diversity Index of skin bacteria had a weak positive correlation with pH.
Dunstan et al 2002	Domestic	United States	dog, 3 breeds	Canis familiaris*	36 male	63 weeks at start of study	36	followed over 4.5 months (months not given)	unknown	unknown	6.7-8.9	Skin pH varied among dog breeds and decreased over the length of the study
Hobi et al. 2017	Domestic	unknown	dog, 14 breeds	Canis familiaris*	7 male, 19 female	mean age 6 years	26	unknown	pinna, scapula, caudal back, abdomen	Yes	7 ear, 7.5 inguinal, 7.8 back, 7.6 shoulder	all dogs had atopic dermatitis. Applying a topical product containing free fatty acids, cholesterol, and ceramides twice weekly did not change pH
Oh and Oh 2009	Domestic	Korea	dog, beagle	Canis familiaris*	male	2-4 years	5	unknown	head, upper eyelid, nose, lower muzzle, upper muzzle, ear, upper back, lower back, tail, axilla, cranial elbow, inguinal region, interdigital skin and footpad	Yes	7.7 ± 0.7 (6.7-8.7)	skin pH significantly differed among body parts
Ruedisueli et al. 1998	Domestic	unknown	dog, 4 breeds	Canis familiaris*	14 males, 22 females	1-9 years	36	unknown	flanks, dorsum of head, inner surface of pinna, inguinal & axillary regions	Yes	7.48 ± 0.04 flank, 8.1 ± 0.06 head, 6.11 ± 0.03 pinna	skin pH significantly differed among body parts & breeds. Males had more alkaline skin than females
Matousek et al. 2003	Domestic	unknown	dog, mixed breed	Canis familiaris*	5 male, 3 female	Adult	8	unknown	dorsal thorax & lumbar regions	Yes	7.55 (6.3-9)	skin pH did not differ among body parts. Spraying skin with acidic liquid decreased skin pH to <5 for 29-35 hours. All animals were neutered.
Breathnach et al. 2011	Domestic	Ireland	dog, multiple breeds	Canis familiaris*	31 male, 19 female	Adult	50	unknown	right front & left hind feet	No	6.52 ± 0.34 diseased, 6.27 ± 0.4 healthy	skin pH was higher in dogs with lymphocytic–plasmacytic pododermatitis but was not associated with isolation of Staphylococcus pseudintermedius. There was a significant association of skin pH with age & breed
Klinger et al. 2018	Domestic	Germany	dog, 10 breeds	Canis familiaris*	unknown	2-11 years	23	unknown	ventrum, tail base, inner pinna, between shoulder blades	Yes	7.3 ± 0.9 (4.9-9.5)	all dogs had atopic dermatitis
Popiel and Nicpon 2004	Domestic	unknown	dog, 12 breeds	Canis familiaris*	both sexes	Adult	40	unknown	back, lumbosacral region	unknown	7.4 ± 0.34 (6.91-8.02) healthy, 8.11 ± 0.48 (7.39-9.14) diseased	dogs with pyoderma had higher skin pH versus healthy dogs. Skin pH decreased after application of acidic topical products and improved skin quality. Increased skin pH was associated with occurrence of Staphylococcus spp.
Cobiella et al. 2019	Domestic	unknown	dog, 11 breeds	Canis familiaris*	18 male, 12 females	mean 5.6 & 7.3 years	30	unknown	inguinal, axilla, pinna, interdigital	Yes	pinna: 6.75 ± 0.76 healthy, 7.22 ± 0.9 diseased (5.47-9.11 across all sites)	dogs with atopic dermatitis had higher skin pH than healthy dogs. Skin pH was positively correlated with severity of skin lesions.
Meyer and Neurand 1991	Domestic	Germany	dog, 5 breeds	Canis familiaris*	20 male, 20 female	Adult	40	unknown	dorsal, lateral, abdominal, frontal, nasolabial, foot	No	Dorsal: 5.9 ± 0.45 (5.5-6.6) unexcited, 7.89 ± 1.07 (6.6-9.39) excited	No difference between the sexes. Excited dogs had higher skin pH versus unexcited.
Ajito et al. 2001	Domestic	Japan	dog, beagle	Canis familiaris*	unknown	unknown	8	unknown	unknown	Yes	7.75 ± 0.71 (5.18-9.18)
Zajac et al. 2015	Domestic	Poland	dog, 13 breeds	Canis familiaris*	21 male, 12 female	2.5-7 years	33	over 24 months	lumbar region, right axillary fossa, right inguinal region, ventral abdomen, left lateral thorax, internal surface auricle, interdigits right forelimb, cheek, nose, lateral antebrachum	unknown	7.6 lumbar	severity of atopic dermatitis skin lesions was positively correlated with skin pH in some body parts
Young et al. 2002	Domestic	unknown	dog, 4 breeds	Canis familiaris*	16 male, 16 female	2-14 years	32	unknown	lumbar	Yes	7.5 ± 0.07 beagle, 7.68 ± 0.1 fox terrier, 7.37 ± 0.18 labrador retriever, 8.07 ± 0.16 manchester terrier	Skin pH differed among breeds
Roy 1954	Domestic	United States	dog	Canis familiaris*	unknown	1-14 years	243	unknown	back	unknown	8.2-9 dogs with eczema, 5.5-7.2 healthy dogs	most cases of eczema occur from May-October. Apocrine sweat is alkaline.
Santoro et al 2021	Domestic	United States	dog, 6 breeds	Canis familiaris*	5 male, 5 female	mean 5.3 ± 3.6	10	unknown	inguinal, axillary, pedal, and aural surfaces	unknown	6.6 ± 0.3 inguinal, 7 ± 0.3 axilla, 6.7 ± 0.3 pinna, 6.9 ± 0.3 interdigital	skin pH did not change with treatment of lactobacilli spray
Joly 2018	Domestic	Brazil	dog, Shih Tzu	Canis familiaris*	10 male, 14 female	1-10 years	24	unknown	perilabial, internal and external face of the auricular pavilions, dorsal interdigital regions and ventral, armpits, neck, abdomen, inguinal and flank regions	unknown	7.1 ± 0.77 flank, 6.36 ± 0.49 ear in females; 6.7 ± 0.78 flank, 6.87 ± 0.84 ear in males (5.38-8.84)	no difference in skin pH male vs. female or castrated vs. intact. Skin pH varied among body parts
Urnau 2018	Domestic	Brazil	dog, golden retriever & shih tzu	Canis familiaris*	both sexes	under 18 months to over 7 years	54	unknown	periocular, head, perilabial, perianal, armpit, groin, abdomen, inguinal, flank, palm, plantar	unknown	6.5 ± 0.5 (6.07-6.73) golden retriever, 6.3 ± 0.8 (5.71-6.94) Shih Tzu	no difference between sexes or breeds but older dogs had more alkaline skin vs. younger dogs and pH varied among body parts
Grono 1970	Domestic	unknown	dog, breeds unknown	Canis familiaris*	52 male, 60 female	unknown	112	unknown	ear epithelial surface	unknown	6.1 male, 6.2 female (4.6-7.2)	dogs with otitis externa had different skin pH, some higher and some lower depending on whether the disease was acute, chronic, proliferative, or parasitic
Ferreira 2010	Domestic	Portugal	dog, 16 breeds	Canis familiaris*	83 male, 98 female	1 month - 16 years	197	unknown	muzzle, pavilion auricular, dorsal & ventral interdigital, axilla, inguinal, flank	No	6.6 (4.9-8.3)	skin pH did not differ between age groups or sexes but did differ among body parts & breeds
Bogacz 1992	Domestic	Poland	sheep	Ovis aries*	unknown	unknown	unknown	unknown	inside ear, inside thigh	No	7.4 in dirty conditions, 6.7 in good conditions, 7.2 (5.9-8.79) ear, 7.0 (5.6-8.8) thigh
Meyer and Neurand 1991	Domestic	Germany	sheep, 3 breeds	Ovis aries*	most female	Adult	31	unknown	dorsal, lateral, abdominal, frontal, nasolabial	No	Dorsal: 9.11 ± 0.44 (8.64-9.86) long fleece, 6.81 ± 0.34 (6.34-7.1) short fleece	No difference between the sexes.
Meyer et al. 2001	Domestic	Turkey	sheep, Merino	Ovis aries*	unknown	3-4 years	6	unknown	shoulder, flank, abdomen	No	8.98 ± 0.56 (7.84-9.86) back, 9.32 ± 0.64 (8.06-10) flank, 8.99 ± 0.85 (6.9-9.78) abdomen	measurements were of the fleece at different distances from the skin surface. High pH attributed to accumulation of wool grease.
	Domestic	Turkey	goat, Angora	Capra aegagrus hircus*	unknown	3-9 years	4	unknown	shoulder, flank, abdomen	No	5.93 ± 0.28 (5.68-6.32) back, 6.01 ± 0.38 (5.62-6.61) flank, 6.18 ± 0.56 (5.35-7.0) abdomen
Meyer and Neurand 1991	Domestic	Germany	goat, 3 breeds	Capra aegagrus hircus*	most female	Adult	16	unknown	dorsal, lateral, abdominal, frontal, nasolabial	No	5.57 ± 0.29 (4.85-6.06) dorsal	No difference between the sexes.
	Domestic	Germany	pig, 3 breeds	Sus scrofa domesticus*	14 male, 14 female	Adult	28	unknown	dorsal, lateral, abdominal, frontal, nasolabial, foot	No	6.28 ± 0.39 (5.65-6.86) dorsal	No difference between the sexes.
Ajito et al. 2001	Domestic	Japan	pig	Sus scrofa domesticus*	unknown	unknown	12	unknown	unknown	No	7.22 ± 0.28
Meyer et al. 1991	Domestic	Germany	camel, dromedary	Camelus dromedarius*	unknown	unknown	4	unknown	flank, belly, back	No	8.14 ± 0.82 back, 8.69 ± 0.1 flank, 8.31 ± 1.17 belly
Szczepanik et al 2013	Domestic	Poland	ponies, Polish	Equus ferus caballus*	6 males, 6 females	2-14 years	12	unknown	neck, shoulder, thorax, lumbar, inguinal, lip, pinna	Yes	8.01 male, 7.39 female	skin pH significantly differed among body parts but not sexes
Szczepanik et al 2012	Domestic	Poland	ponies, Felin	Equus ferus caballus*	11 male, 5 female	2-23 years	16	unknown	neck, shoulder, thorax, lumbar, inguinal, lip, auricle	Yes	7.26 male, 7.4 female	skin pH differed among body parts but not between sexes.
Meyer and Neurand 1991	Domestic	Germany	horse, 3 breeds	Equus ferus caballus*	12 male, 12 female	Adult	24	unknown	dorsal, lateral, abdominal, frontal, nasolabial, foot	No	6.07 ± 0.24 (5.45-6.54) dorsal	No difference between the sexes.
Koziol et al. 2017	Domestic	United States	bull	Bos taurus*	male	15-84 months	55	unknown	prepuce	Not Applicable	8.45 (6.35-9.46)	preputial pH of silage-fed bulls was significantly lower than that of bulls fed forage only or grain-supplemented diets due to diet's affect on urine acidity
Meyer and Neurand 1991	Domestic	Germany	cattle, 3 breeds	Bos taurus*	4 male, 28 female	Adult	32	unknown	dorsal, lateral, abdominal, frontal, nasolabial, foot	No	Dorsal: 6.68 ± 0.27 (6.2-7.21) female, 8.27 ± 0.31 (8-8.8) male	Skin pH higher in males versus females.
Jenkinson and Mabon 1973	Domestic	unknown	Ayrshire cattle	Bos taurus*	21 castrated male, 101 female	2 months - 14 years	122	unknown	back, muzzle, udder, teat	Yes	6.1 ± 0.04 (5-7.6) young (<24 months), 5.62 ± 0.05 (4.5-7.6) adult	Skin pH higher in males versus females. Skin pH significantly differed among body parts but not with age. Ventral surface more acidic vs. dorsal. No relationship between skin pH & skin temperature.
Fox et al. 2003	Domestic	United States	Holstein cow	Bos taurus*	female	Adult	99	weekly measurements January - March	teat	Not Applicable	7.18 ± 0.64 treatment, 7.53 ± 0.46 control	teat skin pH lowered after treatment with acidic disinfectants & also after milking. Teat pH did not differ among months.
Zecconi et al 2005	Domestic	Italy	Italian Holstein cow	Bos taurus*	female	Adult	50	weekly September-November	teat	Not Applicable	means from 5.6-6.2	teat pH differed when treated with different teat-dip products
Ajito et al. 2001	Domestic	Japan	cow	Bos taurus*	most female	calves & adults	23	unknown	neck, last rib	Yes	8.46 ± 0.57 calves, 7.58 ± 0.61 heifers, 6.86 ± 0.23 milking cows	skin pH differed among body parts. Skin with hair had higher pH versus skin without hair. Juveniles have higher skin pH than adults.
Hamann et al 2002	Domestic	Germany, New Zealand	cow	Bos taurus*	female	Adult	53	unknown	teat	Not Applicable	6.7 ± 0.4 New Zealand; 7.2 ± 0.4 Germany	no influence of milking interval on skin pH. Treating teats with acidic sanitiser lowered skin pH.
Meyer and Neurand 1991	Laboratory	Germany	laboratory rats	Rattus norvegicus domestica*	21 male, 21 female	Adult	42	unknown	dorsal, lateral, abdominal, frontal, nasolabial, foot	No	6.9 ± 0.69 (6.05-8.06) dorsal	No difference between the sexes.
Golynski et al 2014	Laboratory	Poland	rat, Wistar	Rattus norvegicus domestica*	12 male, 12 female	unknown	24	unknown	left side of chest	Yes	5.48 ± 0.28 male, 5.97 ± 0.5 female	male skin pH changed more than female pH after treatment with methimazole
Behne et al 2003	Laboratory	United States	laboratory rats	Rattus norvegicus domestica*	unknown	0-7 days	11 to 15	unknown	flank	Not Applicable	6.9 one day, 5.7 seven days	neonate rat skin is alkaline but reaches adult levels one week after birth. Acidification of neonate skin starts at the stratum granulosum/stratum corneum interface then proceeds outward to the skin surface.
Fluhr et al. 2004	Laboratory	United States	laboratory rats	Rattus norvegicus domestica*	both sexes	0-6 days	9	unknown	back and flank	Not Applicable	5.8-6.6	The delayed acidification of neonatal skin results in abnormalities in permeability barrier homeostasis and skin integrity, likely due to pH induced modulations in enzyme activity.
Fluhr et al. 2004 part2	Laboratory	United States	laboratory rats	Rattus norvegicus domestica*	unknown	0-6 days	13	unknown	unknown	Yes	6.63 ± 0.02 on days 0-1, 5.35 ± 0.02 on days 7-8 after birth, 5.9 ± 0.08 adults	both secretory phospholipase A2 (sPLA2) and NHE1 activity contribute to, but do not completely account for, postnatal acidification of skin. Neonates have more alkaline skin than adults but reach adult levels after 5-6 days.
Fluhr et al. 2004 part2	Laboratory	United States	mice, asebia-J & wild-type	Mus musculus*	unknown	Adult	12	unknown	unknown	Yes	6.2 ± 0.29 asebia-J, 6.44 ± 0.13 wild-type	sebaceous gland products & histidase activity are not required for skin acidification
Choi et al. 2007	Laboratory	United States	hairless mice	Mus musculus*	male	8-12 weeks & 12-15 months	9?	unknown	flank	Not Applicable	5.3 ± 0.4 young, 5.9 ± 0.1 old	older mice have higher skin pH than younger mice. pH-dependent changes in enzyme activity account for diminished skin barrier function in old mice. Normal function is restored by acidifying skin.
Hatano et al. 2009	Laboratory	United States	hairless mice	Mus musculus*	female	6-8 weeks	unknown	unknown	unknown	Not Applicable	5.7	maintenance of an acidic SC pH largely prevents the emergence of the macroscopic and functional abnormalities in oxazalone-induced atopic-like dermatitis
Lee et al. 2014	Laboratory	Korea	hairless mice	Mus musculus*	female	6 weeks	36	unknown	not measured	Not Applicable	not measured	application of acidic cream (2.8pH) prevented development of atopic dermatitis lesions compared to application with neutral cream (7.4pH)
Lee et al. 2016	Laboratory	Korea	hairless mice	Mus musculus*	female	unknown	30	unknown	dorsal	Not Applicable	not measured	mice with atopic dermatitis treated with acidic cream (3.5-5.5pH) had fewer skin lesions, lower eczema scores, decreased transepidermal water loss, and increased skin hydration compared to mice treated with neutral cream (7.4pH)
Proksch et al. 2019	Laboratory	Germany	hairless mice	Mus musculus*	male	6-8 weeks	unknown	unknown	flank	Not Applicable	5.8	skin pH increases after tape-stripping (skin barrier distruption). Application of 7pH buffer on disrupted skin resulted in increased skin pH, increased transepidermal water loss, & inflammation while application with pH4 buffer attenuated these changes.
Pan et al. 2010	Laboratory	Taiwan	hairless mice	Mus musculus*	female	8 weeks	6	unknown	dorsal	Not Applicable	not reported	skin pH increased by 1.5-8 units after laser treatment
Mauro et al. 1998	Laboratory	United States	hairless mice	Mus musculus*	male	>3 months	8?	unknown	flank	Not Applicable	not reported	barrier recovery proceeds normally at an acidic pH (5.5), while recovery is delayed at neutral pH
Hachem et al. 2010	Laboratory	unknown	hairless mice	Mus musculus*	unknown	6-8 weeks	50?	unknown	flank	Not Applicable	5.5-6	Hyperacidification (to <5pH) of acutely disrupted skin accelerates barrier recovery attributable to enhanced lipid processing
Fluhr et al 2001	Laboratory	United States	hairless mice, Skh1/Hr	Mus musculus*	male	8-12 weeks	23?	unknown	flank	Not Applicable	5.86 ± 0.21, 6.41 ± 0.2 application of neutral buffer, 5.72 ± 0.06 with acidic buffer	skin pH increased with topical application of an inhibitor of secretory phospholipase activity or with application of a neutral buffer, both of which resulted in decreased barrier function. Application of an acidic buffer normalizes barrier function.
Hachem et al. 2003	Laboratory	unknown	hairless mice, Skh1/Hr	Mus musculus*	male	6-8 weeks	30?	unknown	flank	Not Applicable	5.5 baseline, 7.7-8pH after superbase application	applying topical superbases acutely increased skin pH and skin integrity and cohesion decreased because serine protease activity increased with skin alkalinization and decreased with skin acidification. Acute increase in skin pH also reduces the activity of certain key lipid-processing enzymes.
Danciu et al. 2014	Laboratory	Romania	hairless mice, SKH1	Mus musculus*	male	10-12 weeks	15	unknown	unknown	Not Applicable	6.1-6.4	exposure to UVB radiation increased skin pH over 10 weeks by ~0.5 units but this was not significantly different from unexposed mice.
Behne et al 2002	Laboratory	unknown	hairless mice, SKH1 & wild-type	Mus musculus*	male	8-12 weeks	28	unknown	flank	Not Applicable	5.75 NHE1 +/+, 6.01 NHE1 -/-	NHE1 knowout mice had higher skin pH vs. wild-type & the difference was more pronouced in deeper skin layers vs. the surface. Barrier recovery is inhibited in knockout mice or when NHE1 is inhibited pharmacologically, but is restored with application of topical acids.
Hachem et al. 2005	Laboratory	United States	hairless mice, SKH1/Hr	Mus musculus*	male	6-8 weeks	15?	unknown	flank	Not Applicable	5.5 increasing to 7.3 with treatment	mice treated with a topical superbase (12.8pH) had increased skin pH over 2 weeks compared to mice treated with a neutral preparation, and this provoked abnormalities in skin due to sustained serine protease activity & decreased lipid-processing enzyme activity
Tang et al. 2021	Laboratory	China	mice, BALB/c	Mus musculus*	male	7-9 weeks	25	unknown	dorsal	Yes	6.6	repeated application of 2, 4-dinitrofluorobenzene increased skin pH while applications of conjugated linoleic acid reduced it which accelerated barrier recovery.
Jang et al. 2016	Laboratory	Japan	mice, NC/Tnd	Mus musculus*	male	5-12 weeks	16?	unknown	dorsal	No	6pH at 5 weeks	skin pH increased as eczema worsened; pH decreased with age. Treatment with topical acid lowered skin pH to 4.5-5.5pH & improved eczema symptoms & skin barrier function. Treatment with topical alkaline products increased skin pH to 8.5 & worsened eczema symptoms.
Sakai et al. 2014	Laboratory	Japan	mice, flaky-tail & wild type	Mus musculus*	female	5-46 weeks	unknown	unknown	flank	unknown	6 wild type, 5.7 flaky tail	Defective maintenance of low skin pH is correlated with emergence & exacerbation of atopic dermatitis
Moniaga et al. 2013	Laboratory	Japan	mice, flaky-tail & B6	Mus musculus*	female	1-7 weeks	8	unknown	unknown	unknown	5.3 increasing to 5.8 with dermatitis & 6.8 with mite-induced dermatitis	skin pH & protease activity increased with the development of dermatitis but the increase was attenuated by the application of a protease-activated receptor-2 antagonist. Filaggrin deficiency has a minor effect on skin pH. Skin inflammation increases skin pH.
Wen et al. 2021	Laboratory	China	mice, C57BL/6J	Mus musculus*	female	6-8 weeks	46	unknown	both flanks	unknown	not given	skin pH did not change with topical application of Hirudoid cream or glucocorticoids
* Studies did not report scientific names
